# Supplementary material for: Progress in Application of Silane Coupling Agent for Clay Modification to Flame Retardant Polymer
Source: Molecules. 2024 Aug 31;29(17):4143. doi: 10.3390/molecules29174143 (PMC11397132; doi:10.3390/molecules29174143)
Supplement: Supplementary file 1 [file molecules-29-04143-s001.zip]

Archive with 1 entries (1 files):
- molecules-3167882-supplementary.pdf
